# Supplementary material for: Physiological and Metabolic Responses of Marine Mussels Exposed to Toxic Cyanobacteria Microcystis aeruginosa and Chrysosporum ovalisporum
Source: Toxins (Basel). 2020 Mar 20;12(3):196. doi: 10.3390/toxins12030196 (PMC7150937; doi:10.3390/toxins12030196)
Supplement: Supplementary file 1 [file toxins-12-00196-s001.zip]

Archive with 4 entries (3 files):
- suppl tables/
- suppl tables/suppl table_S4.xlsx
- suppl tables/suppl table_S5.xlsx
- suppl tables/Supplementary tables S1_S3 revised final.docx
