# Supplementary material for: Physiological and Metabolic Responses of Marine Mussels Exposed to Toxic Cyanobacteria Microcystis aeruginosa and Chrysosporum ovalisporum
Source: Toxins (Basel). 2020 Mar 20;12(3):196. doi: 10.3390/toxins12030196 (PMC7150937; doi:10.3390/toxins12030196)
Supplement: Supplementary file 1 [file toxins-12-00196-s001.zip › suppl tables/suppl table_S4.xlsx]

## Sheet: S1
Suppl Table S4: NSAF values and Kruskal-Wallis p-values of all differentially abundant proteins
KW_T2
protein sequence ref. (1)	accession NCBI (2)	protein name	short name	KW (p-value)	C1	C2	C3	C4	CYN1	CYN2	CYN3	CYN4	MC1	MC2	MC3	MC4	MIX1	MIX2	MIX3	MIX4		molecular function
comp74039_c0_seq1	O96064.1	Paramyosin	Paramyosin	0.0252003	0.048729	0.054923	0.031175	0.024884	0.057239	0.027361	0.050429	0.082853	0.02858	0.024252	0.060765	0.029935	0.016483	0.022165	0.023569	0.018011		muscle structural protein; contration; movement
comp77554_c0_seq3	XP_019924107.1	retrograde protein of 51 kDa isoform X3	RGP51	0.0223359	0.016735	0.014219	0.014989	0.021536	0.022016	0.018875	0.022138	0.036771	0.023557	0.018656	0.018782	0.043178	0.017831	0.01865	0.012863	0.012989		interorganelle communication
comp71893_c1_seq1	EFX82035.1		EFX82035.1	0.0165323	1e-08	1e-08	1e-08	1e-08	1e-08	1e-08	1e-08	1e-08	1e-08	1e-08	1e-08	1e-08	0.00233461	1e-08	0.00180451	0.00182221
comp83714_c1_seq1	XP_013406990.1	plastin-2	LCP1	0.0434613	0.00643611	0.00585921	0.00540431	0.00517661	1e-08	0.00494941	0.00912221	1e-08	0.00377491	0.00672671	0.012039	0.013838	0.00342891	1e-08	0.00176681	1e-08		actin filament network formation
comp72101_c0_seq1	XP_017346722.1	14-3-3 protein epsilon isoform X1	YWHAE	0.0194014	0.015663	1e-08	0.013152	1e-08	1e-08	1e-08	1e-08	1e-08	0.01378	0.03274	0.029297	0.022451	0.00834451	1e-08	0.00859961	0.019538		chaperone, protein activity stabilization/regulation
comp69395_c0_seq1	AEM36053.1	vitelline envelope zona pellucida domain 9	VEZP9	0.0497108	1e-08	1e-08	1e-08	1e-08	1e-08	0.00262201	1e-08	1e-08	1e-08	0.00810261	1e-08	1e-08	0.00468461	0.00722131	0.00319241	0.00141781		integral component of membrane
comp77154_c0_seq1	EKC23874.1	Inter-alpha-trypsin inhibitor heavy chain H3	ITIH3	0.0144924	0.00453071	0.00549951	0.00253631	0.00242941	1e-08	0.00232281	1e-08	1e-08	0.00265731	0.00473531	0.00423731	0.00649431	0.00160921	0.00360661	0.00124381	0.00188391		hyaluronan metabolic process
comp79031_c1_seq10	EKC30386.1	Fructose-bisphosphate aldolase	Aldoa	0.0205074	1e-08	0.00670391	1e-08	1e-08	1e-08	1e-08	1e-08	1e-08	1e-08	1e-08	1e-08	1e-08	0.00196161	0.00439651	0.00303241	0.00459311		glycolysis and gluconeogenesis
comp76588_c0_seq3	XP_021354485.1	Electron transfer flavoprotein subunit alpha, mitochondrial	ETFA	0.0106066	1e-08	0.00724261	1e-08	1e-08	1e-08	1e-08	1e-08	1e-08	1e-08	1e-08	1e-08	1e-08	0.00847701	0.00949951	0.00655201	0.00496211		Electron transport
BAGiLS_006516	ALX27224.1	ribosomal protein L30	RPL30	0.0205074	1e-08	1e-08	0.023381	1e-08	1e-08	1e-08	1e-08	1e-08	1e-08	1e-08	1e-08	1e-08	0.00988981	0.022165	0.015288	0.011578		ribossome constituent/function, protein translation
comp83734_c0_seq4	AEI58895.1	cathepsin D	CTSD	0.0165323	1e-08	1e-08	1e-08	1e-08	1e-08	1e-08	1e-08	1e-08	1e-08	1e-08	1e-08	1e-08	0.00178461	1e-08	0.00413811	0.00278581		endopeptidase
comp24402_c0_seq1	XP_011439356.1	regucalcin-like	RGN	0.00217266	1e-08	1e-08	1e-08	1e-08	1e-08	1e-08	1e-08	1e-08	1e-08	1e-08	1e-08	1e-08	0.00962251	0.021566	0.00743751	0.00751031		L-ascorbic acid biosynthetic process
comp68022_c0_seq1	ABP04054.1	RNA-binding protein	RNA-binding protein	0.0165323	1e-08	1e-08	1e-08	1e-08	1e-08	1e-08	1e-08	1e-08	1e-08	1e-08	1e-08	1e-08	0.00235781	1e-08	0.00182241	0.00092		transcription/translation
comp84093_c0_seq1	XP_009027051.1		XP_009027051.1	0.0165323	1e-08	1e-08	1e-08	1e-08	1e-08	1e-08	1e-08	1e-08	1e-08	1e-08	1e-08	1e-08	0.00349051	1e-08	0.00404691	0.00544861
BAGiLS_001770	XP_021375269.1	40S ribosomal protein S5	RPS5	0.0165323	1e-08	1e-08	1e-08	1e-08	1e-08	1e-08	1e-08	1e-08	1e-08	1e-08	1e-08	1e-08	0.00635771	1e-08	0.00491401	0.00496211		ribossome constituent/function, protein translation
comp80399_c0_seq1	XP_011440625.1	dolichyl-diphosphooligosaccharide--protein glycosyltransferase subunit 2	RPN2	0.0165323	1e-08	1e-08	1e-08	1e-08	1e-08	1e-08	1e-08	1e-08	1e-08	1e-08	1e-08	1e-08	0.00408061	1e-08	0.00315401	0.00636971		pathway protein glycosylation
KW_T4
protein sequence ref. (1)	accession NCBI (2)	protein name	short name	KW (p-value)	C1	C2	C3	C4	CYN1	CYN2	CYN3	CYN4	MC1	MC2	MC3	MC4	MIX1	MIX2	MIX3	MIX4		molecular function
comp83145_c0_seq2	AFO66775.1	vitellogenin	vtg	0.040039	1e-08	1e-08	1e-08	1e-08	0.00710241	0.00849651	1e-08	0.00910881	1e-08	0.00281461	1e-08	1e-08	1e-08	1e-08	1e-08	1e-08		yolk protein
comp72803_c0_seq1	AKS48142.1	collagen-like protein-2	Col	0.040039	1e-08	1e-08	1e-08	1e-08	1e-08	1e-08	1e-08	1e-08	1e-08	0.010028	1e-08	1e-08	0.013028	0.010071	1e-08	0.020915		extracellular matrix structural constituent
comp82912_c0_seq13	XP_021357279.1	mechanosensory protein 2-like	mec-2	0.0165323	1e-08	1e-08	1e-08	1e-08	1e-08	1e-08	1e-08	1e-08	1e-08	1e-08	1e-08	1e-08	0.00639161	0.00823511	0.00359461	1e-08		detection of mechanical stimulus involved in sensory perception of touch
comp73138_c2_seq6	ATL23494.1	egg surface protein-1	egg surface protein	0.0311256	1e-08	1e-08	1e-08	1e-08	0.019299	0.00513031	0.00586001	0.04125	1e-08	0.00169951	0.00472691	1e-08	1e-08	1e-08	1e-08	0.035446		integral component of membrane
comp82164_c1_seq1	XP_021361554.1	flotillin-1-like isoform X1	Flot1	0.0165323	1e-08	1e-08	1e-08	1e-08	1e-08	1e-08	1e-08	1e-08	1e-08	1e-08	1e-08	1e-08	0.00276421	0.00534221	0.00466371	1e-08		endocytosis, uptake of pathogenic bacteria and certain viruses
comp67940_c0_seq1	AEO94538.1	arginine kinase	arginine kinase	0.0165323	1e-08	1e-08	1e-08	1e-08	1e-08	1e-08	1e-08	1e-08	1e-08	1e-08	1e-08	1e-08	0.00838291	0.00972071	0.011315	1e-08		protein modification, PTMs
comp81178_c1_seq1	comp81178_c1_seq1		comp81178_c1_seq1	0.0106066	1e-08	1e-08	1e-08	1e-08	1e-08	1e-08	1e-08	1e-08	1e-08	0.00330151	1e-08	1e-08	0.00171561	0.00331561	0.00289451	0.00918091
KW - Kruskal Wallis
(1) reference of the sequence in the custom database used to search MS/MS datda
(2) Accession number from NCBI retrieved after a blast search with the sequences from (1), to infer protein name
