# Supplementary material for: Physiological and Metabolic Responses of Marine Mussels Exposed to Toxic Cyanobacteria Microcystis aeruginosa and Chrysosporum ovalisporum
Source: Toxins (Basel). 2020 Mar 20;12(3):196. doi: 10.3390/toxins12030196 (PMC7150937; doi:10.3390/toxins12030196)
Supplement: Supplementary file 1 [file toxins-12-00196-s001.zip › suppl tables/suppl table_S5.xlsx]

## Sheet: S2
Suppl Table S5: NSAF values and Man-Whitney p-values of all differentially abundant proteins
MW_MC
protein sequence ref. (1)	accession NCBI (2)	protein name	short name	MW (p-value)	C1	C2	C3	C4	MC1	MC2	MC3	MC4		molecular function
comp79077_c0_seq1	XP_011445708.1	protein disulfide-isomerase	PDIA	0.0433081	0.00403391	0.00244821	0.00225811	1e-08	0.00473191	0.00281071	0.00754541	0.00578221		chaperone, protein activity stabilization/regulation
comp69415_c0_seq1	ADI56517.1	voltage-dependent anion channel 2-like protein	VDAC2	0.0472209	1e-08	0.017259	0.011939	0.00762421	1e-08	1e-08	1e-08	1e-08		transporters, carrier proteins
comp69102_c0_seq1	ABR68546.1	calreticulin	CALR	0.0433081	1e-08	0.011813	0.010896	0.015655	0.01427	0.016953	0.022755	0.041851		chaperone, protein activity stabilization/regulation
comp76848_c0_seq1	AJW60777.1	galectin	CLC	0.0472209	0.00721161	0.00437681	1e-08	0.00386691	1e-08	1e-08	1e-08	1e-08		binds beta-galactoside and a wide array of complex carbohydrates
comp72101_c0_seq1	XP_017346722.1	14-3-3 protein epsilon isoform X1	YWHAE	0.0420664	0.015663	1e-08	0.013152	1e-08	0.01378	0.03274	0.029297	0.022451		chaperone, protein activity stabilization/regulation
comp84448_c0_seq5	XP_022305913.1	talin-1	TLN1	0.0433081	1e-08	0.00142531	0.000876	0.00125931	0.00137741	0.00163641	0.00292861	0.00224421		cytoskeleton constituent, in connections of major cytoskeletal structures to the plasma membrane
comp74610_c1_seq2 [2]	BAK57311.1	nacre protein	nacre protein	0.0472209	0.016847	0.010225	1e-08	0.00451681	1e-08	1e-08	1e-08	1e-08		shell structure
MW_CYN
protein sequence ref. (1)	accession NCBI (2)	protein name	short name	MW (p-value)	C1	C2	C3	C4	CYN1	CYN2	CYN3	CYN4		molecular function
comp77554_c0_seq3	XP_019924107.1	retrograde protein of 51 kDa isoform X3	RGP51	0.0433081	0.016735	0.014219	0.014989	0.021536	0.022016	0.018875	0.022138	0.036771		interorganelle communication
comp65300_c0_seq1 [2]	ABC86835.1	ATP synthase beta subunit	ATP5B	0.0472209	0.00383331	0.00232651	0.00214591	1e-08	1e-08	1e-08	1e-08	1e-08		ATP synthesis
comp77154_c0_seq1	EKC23874.1	Inter-alpha-trypsin inhibitor heavy chain H3	ITIH3	0.0179605	0.00453071	0.00549951	0.00253631	0.00242941	1e-08	0.00232281	1e-08	1e-08		hyaluronan metabolic process
comp36653_c0_seq1	XP_013387289.1	60S ribosomal protein L5	RPL5	0.0472209	1e-08	0.012458	0.011491	0.00733791	1e-08	1e-08	1e-08	1e-08		cell proliferation and migration
comp74610_c1_seq2 [2]	BAK57311.1	nacre protein	nacre protein	0.0472209	0.016847	0.010225	1e-08	0.00451681	1e-08	1e-08	1e-08	1e-08		shell structure
F0V449_MYTGA	F0V449_MYTGA	C1q domain containing protein	MgC1q12	0.0472209	1e-08	0.013371	0.00616641	0.00590661	1e-08	1e-08	1e-08	1e-08		innate immune system
MW_MIX
protein sequence ref. (1)	accession NCBI (2)	protein name	short name	MW (p-value)	C1	C2	C3	C4	MIX1	MIX2	MIX3	MIX4		molecular function
comp67881_c0_seq1 [12]	Q964E3.1	Actin, cytoplasmic	ACTB	0.0433081	0.00765321	0.00541421	0.00698201	0.00632751	0.00271821	0.00556071	0.000519	0.00330891		cytoskeleton constituent
A0A0B7BBH4_9EUPU	PIC18251.1	Actin, cytoplasmic	ACTB	0.0179605	0.00997431	0.00605351	0.00558351	0.00534831	0.00354261	1e-08	1e-08	1e-08		cytoskeleton constituent
comp74039_c0_seq1	O96064.1	Paramyosin	Paramyosin	0.0209213	0.048729	0.054923	0.031175	0.024884	0.016483	0.022165	0.023569	0.018011		muscle structural protein; contration; movement
C0Z203_MYTGA	CAJ85741.1	heat shock protein 90	HSP90	0.0138744	1e-08	1e-08	1e-08	1e-08	0.000986	0.00221041	0.000762	0.00153951		chaperone, protein activity stabilization/regulation
A0A193DU97_MYTCO	ANN45953.1	byssal HSP-like protein 1	Byssal protein	0.0138744	1e-08	1e-08	1e-08	1e-08	0.00108221	0.00242541	0.000836	0.000845		structural, extracellulas
comp71893_c1_seq1	EFX82035.1	Tubulin beta-4B chain	TUBB4B	0.0472209	1e-08	1e-08	1e-08	1e-08	0.00233461	1e-08	0.00180451	0.00182221		cytoskeleton constituent
comp77533_c0_seq2	P91958.1	Tropomyosin	TPM1	0.0209213	0.014119	0.012853	0.00790351	0.011356	0.00501451	0.00561941	0.00775171	0.00587071		structural constituent of muscle
comp82344_c0_seq1	EKC43084.1	Alpha-actinin, sarcomeric	ACTN1	0.0433081	0.00225771	0.00411071	0.00505541	0.00484241	0.000802	0.00359441	0.00185941	0.00187761		cytoskeleton constituent
comp77697_c0_seq1	EKC19703.1	Collagen alpha-2(I) chain	COL1A2	0.0433081	0.016684	0.00506281	0.00233491	0.00521851	0.00197521	0.00442691	1e-08	0.00231251		extracellular matrix organization
comp83714_c1_seq1	XP_013406990.1	plastin-2	LCP1	0.0201646	0.00643611	0.00585921	0.00540431	0.00517661	0.00342891	1e-08	0.00176681	1e-08		actin filament network formation
comp71596_c0_seq1	XP_011437075.1	fascin	FSCN1	0.0433081	0.011981	0.00969531	0.00894261	0.00642441	0.00851071	0.00635821	0.00548181	0.00553551		Organizes filamentous actin
comp75670_c0_seq1	AEJ08755.1	cathepsin B	CTSB	0.0209213	0.017847	0.014442	0.016651	0.01276	0.00633891	1e-08	0.00489951	0.00494741		intracellular degradation and turnover of proteins
comp74040_c0_seq1	BAE44455.1	trefoil factor	TFI	0.0179605	0.028778	0.011644	0.026849	0.015431	0.010221	1e-08	1e-08	1e-08		maintenance of gastrointestinal epithelium
comp28955_c0_seq1	XP_021356192.1	meprin A subunit alpha	MEP1A	0.0472209	1e-08	1e-08	1e-08	1e-08	0.00577351	1e-08	0.00446251	0.00450621		degradation and turnover of proteins
comp69395_c0_seq1 [3]	AEM36053.1	vitelline envelope zona pellucida domain 9	VEZP9	0.0138744	1e-08	1e-08	1e-08	1e-08	0.00468461	0.00722131	0.00319241	0.00141781		integral component of membrane
comp36127_c0_seq1	XP_021356240.1	regucalcin	RGN	0.0472209	1e-08	1e-08	1e-08	1e-08	0.00413991	0.027836	0.00959951	1e-08		L-ascorbic acid biosynthetic process
comp81146_c1_seq1	XP_009047336.1	V-type proton ATPase catalytic subunit A	ATP6V1A	0.0138744	1e-08	1e-08	1e-08	1e-08	0.00342891	0.00512331	0.00265031	0.00356831		proton gradient generation
comp84076_c1_seq6	O02654.1	phosphoglycerate dehydratase	ENO1	0.0472209	1e-08	1e-08	1e-08	1e-08	0.00529421	1e-08	0.00818401	0.00413201		glycolysis
comp82937_c0_seq1	AKQ70853.1	shell myostracum nacrein-like protein 1	nacrein-like protein	0.0472209	1e-08	1e-08	1e-08	1e-08	0.00104331	1e-08	0.00120961	0.000814		shel structure
comp83734_c0_seq4 [2]	AEI58895.1	cathepsin	CTSD	0.0472209	1e-08	1e-08	1e-08	1e-08	0.00178461	1e-08	0.00413811	0.00278581		intracellular degradation and turnover of proteins
B6ZCB1_MYTGA	CAQ63457.1	ribosomal protein	ribosomal protein	0.0472209	1e-08	1e-08	1e-08	1e-08	0.019073	1e-08	0.014742	0.014886		ribossome constituent/function, protein translation
comp24402_c0_seq1	XP_011439356.1	regucalcin	RGN	0.0138744	1e-08	1e-08	1e-08	1e-08	0.00962251	0.021566	0.00743751	0.00751031		L-ascorbic acid biosynthetic process
comp84076_c0_seq1	XP_013386675.1	enolase	ENO1	0.0472209	1e-08	1e-08	1e-08	1e-08	0.00907091	1e-08	0.00350561	0.00707971		glycolysis
comp68022_c0_seq1	ABP04054.1	RNA-binding protein	RNA-binding protein	0.0472209	1e-08	1e-08	1e-08	1e-08	0.00235781	1e-08	0.00182241	0.00092		transcription/translation
comp84093_c0_seq1	XP_009027051.1	Major vault protein	MVP	0.0472209	1e-08	1e-08	1e-08	1e-08	0.00349051	1e-08	0.00404691	0.00544861		Ribonucleoprotein
BAGiLS_001770 [2]	XP_021375269.1	40S ribosomal protein S5	RPS5	0.0472209	1e-08	1e-08	1e-08	1e-08	0.00635771	1e-08	0.00491401	0.00496211		ribossome constituent/function, protein translation
comp80399_c0_seq1	XP_011440625.1	dolichyl-diphosphooligosaccharide--protein glycosyltransferase subunit 2	RPN1	0.0472209	1e-08	1e-08	1e-08	1e-08	0.00408061	1e-08	0.00315401	0.00636971		pathway protein glycosylation
comp78595_c0_seq1	XP_021534060.1	ADP-ribosylation factor-like 17-like	ARL	0.0472209	1e-08	1e-08	1e-08	1e-08	1e-08	0.017634	0.00912221	0.00614101		intracellular protein transport, vesicle-mediated transport
comp70898_c0_seq1	OXA51423.1	Dopamine N-acetyltransferase	AANAT1	0.0472209	1e-08	1e-08	1e-08	1e-08	0.00613851	1e-08	0.011861	0.00479101		subpathway that synthesizes melatonin from serotonin
MW - Man Whitney
(1) reference of the sequence in the custom database used to search MS/MS datda
(2) Accession number from NCBI retrieved after a blast search with the sequences from (1), to infer protein name
